# Supplementary material for: Aromatic Molecular Compatibility Attenuates Influenza Virus-Induced Acute Lung Injury via the Lung–Gut Axis and Lipid Droplet Modulation
Source: Pharmaceuticals (Basel). 2025 Mar 26;18(4):468. doi: 10.3390/ph18040468 (PMC12030469; doi:10.3390/ph18040468)
Supplement: Supplementary file 1 [file pharmaceuticals-18-00468-s001.zip]

Archive with 1 entries (1 files):
- pharmaceuticals-3545897-supplementary.pdf
